# Supplementary material for: Haskap Berry Phenolic Subclasses Differentially Impact Cellular Stress Sensing in Primary and Immortalized Dermal Fibroblasts
Source: Cells. 2021 Oct 3;10(10):2643. doi: 10.3390/cells10102643 (PMC8534008; doi:10.3390/cells10102643)
Supplement: Supplementary file 1 [file cells-10-02643-s001.zip]

Archive with 1 entries (1 files):
- cells-1353005-SI.pdf
